# Supplementary material for: GC × GC-TOFMS metabolomics analysis identifies elevated levels of plasma sugars and sugar alcohols in diabetic mellitus patients with kidney failure
Source: J Biol Chem. 2022 Aug 31;298(10):102445. doi: 10.1016/j.jbc.2022.102445 (PMC9531178; doi:10.1016/j.jbc.2022.102445)
Supplement: Table S1 [file mmc2.xlsx]

## Sheet: TableS1
TableS1 List of metabolites identified in nine different subclasses based on HMDB database in both CON and DM with KF groups in comparison between GC-TOFMS and GCxGC-TOFMS analysis
Sample group	Common in GC-TOFMS and GCxGC-TOFMS	Unique in GC-TOFMS	Unique in GCxGC-TOFMS
Subclass 1: Alcohols and sugar alcohols
CON	Ethanol, Myo-inositol, Isopropyl alcohol	1,3-butanediol	Inositol, Scyllo-inositol
DM with KF	Ethanol, Myo-inositol, Isopropyl alcohol, Scyllo-inositol,D-pinitol	3-methyl-3-buten-1-ol	Inositol, 1-propanol, 1,2-propanediol, Propylene glycol, 2,3-butanediol, 2-Butanol, 1,2-ethanediol, 2-methyl-3-buten-2-ol, 2(3H)-furanone
Subclass 2: Alkanes
CON	Octane, Nonane, Hexane, Hentriacontane, Dodecane, Undecane, Decane, Hexadecane, Tridecane, Heptadecane, Pentadecane	Undecan, Heptane, 1,3-propanediol	Octadecane, Nonadecane
DM with KF	Hexane, Hentriacontane, Dodecane, Undecane, Decane, Hexadecane, Tridecane, Nonadecane, Heptadecane, Pentadecane	Nonane, Heptane	Octane, Propane, Octadecane
Subclass 3: Amines
CON	Ethanolamine, 2-Butylamine		Octadecane, Nonadecane
DM with KF	Ethanolamine, Ethylamine	Putrescine, 1-hexanamine	Dimethylamine, Methylamine, 1H-imidazole-4-ethanamine, Trimethylamine, Cadaverine, 1-butanamine, 2-butylamine, 1-propanamine
Subclass 4: Amino acids, peptide and analogues
CON	2-aminobutanoic acid, 2-aminomalonic acid, 2-pyrrolidinecarboxylic acid, aceturic acid, DL-ornithine, glycine, L-5-oxoproline, L-alanine, L-asparagine, L-glutamic acid, L-glutamine, L-hydroxyproline, L-isoleucine, l-leucine, L-lysine, L-methionine, L-ornithine, L-phenylalanine, L-proline, L-serine, L-threonine, L-tyrosine, L-valine, Pyroglutamic acid, Serine, β-alanine, δ amino levulinic acid	Benzenepropanoic acid, L-cystine, N-methyl-L-proline	2-aminocaprylic acid, 2-methyl-β-alanine, 3-aminoisobutyric acid, 5-aminovaleric acid, L-aspartic acid, Pipecolic acid
DM with KF	2-aminomalonic acid, aceturic acid, L-asparagine, glycine, L-5-oxoproline, L-alanine, L-glutamic acid, L-glutamine, L-hydroxyproline, l-leucine, L-lysine, L-methionine, L-ornithine, L-proline, L-serine, L-threonine, L-tryptophan, L-valine, ,N-methyl-L-proline, phenylalanine, Pipecolic acid, Pyroglutamic acid, β-alanine	3-aminoisobutyric acid, L-alanyl-L-norleucine, L-aspartic acid, L-pipecolic acid, Tranexamic acid	1-methyl-L-histidine, 2-aminobutanoic acid, 2-methyl-β-alanine, furoylglycine, L-3-methylhistidine, L-cystine, L-histidine, L-isoleucine, L-tyrosine, Phenylacetylglutamine
Subclass 5: Benzoic acids and derivatives
CON	Benzoic acid, Phthalic acid	4-methylbenzoic acid	Benzamide, Dibutyl phthalate
DM with KF	Hippuric acid, 2-hydroxyhippuric acid, Anthranilic acid, Benzoic acid, Phthalic acid, 3-hydroxyhippuric acid, 4-(methoxycarbonyl)phenol	p-toluic acid	Vanillic acid, p-anisic acid, Benzamide, 2,6-dihydroxybenzoic acid
Subclass 6: Carbohydrate and their conjugates
CON	D-arabitol, D-glucose, D-lactose, Meso-erythritol, D-galactose, D-mannose, 1,5-anhydroglucitol, Glycerol, L-rhamnose, 2,3,4-trihydroxybutyric acid, D-fructose	Methyl galactoside, Glyceric acid	Sedoheptulose, Galactaric acid, Arabinofuranose, D-glucopyranose, Lactulose, D-arabinose, D-gluconic acid, Ribitol, D-(+)-cellobiose, D-erythro-2-Pentulose, D-allofuranose, D-mannitol, Sucrose
DM with KF	Sedoheptulose, Galactaric acid, D-arabitol, Ribonic acid, D-glucose, Meso-erythritol, D-glucitol, D-galactose, Tartaric acid, Ribitol, D-(+)-cellobiose, D-lactitol, (R*,S*)-2,3-dihydroxybutanoic acid, D-mannose, L-rhamnose, 2,3,4-trihydroxybutyric acid, Sucrose, D-fructose, D-glucuronic acid, D-maltose, D-lactose, D-sorbitol, Glycerol, D-mannitol, D-galactitol, D-dulcitol	Lactulose, alpha-D-glucopyranuronic acid, alpha-D-lactose, Glyceric acid, Melibiose, beta-D-glucopyranuronic acid	Arabinofuranose, D-arabinose, D-adonitol, D-allose, Xanthene, Galactopyranose, D-xylose, D-xylopyranose, Pentitol, Dihydroxyacetone, 1,5-anhydroglucitol, D-gluconic acid, L-(-)-fucose, D-allofuranose, D-ribose
Subclass 7: Carbonyl compounds
CON	Acetophenone	1-penten-3-one, 1H-Pyrrole-2-carboxaldehyde	1-propanone, Malonamide, 2,5-dihydroxyacetophenone
DM with KF	Acetophenone	3-hexanone, 3-penten-2-one, 1-penten-3-one	Diethylpropion, Diethylpropion, Hydrochloride, 2,6-dihydroxyacetophenone, 2-octen-4-one, 2,5-dihydroxyacetophenone, Furfural, 4-hexen-3-one
Subclass 8 : Dicarboxylic acids and derivatives
CON	Propanoic acid, Cyclohexaneacetic acid, Fumaric acid, 2-butenedioic acid, Succinic acid, Glutaric acid, Oxalic acid	Acetic acid, Propionic acid, Ethanedioic acid	Pentanedioic acid, Malonic acid
DM with KF	Propanoic acid, Cyclohexaneacetic acid, Fumaric acid, Succinic acid, Glutaric acid, Pentanedioic acid, Oxalic acid	Acetic acid, Malonic acid	2-butenedioic acid
Subclass 9 : Fatty acids and conjugates
CON	Butanoic acid, Oleic acid, Hexadecanoic acid, Decanoic acid, Hexanoic acid, Dodecanoic acid, Azelaic acid, Octadecanoic acid, Stearic acid, Pentanoic acid, 5,8,11,14-eicosatetraenoic acid, Arachidonic acid, 4,7,10,13,16,19-docosahexaenoic acid, Heptadecanoic acid, Palmitelaidic acid, 9,12-octadecadienoic acid	Butyric acid, 9-octadecenoic acid, Palmitic acid, Valeric acid, Arachidic acid, 11-octadecenoic acid, Trans-2-Dodecenoic acid, Methyl 9-cis,11-trans-octadecadienoate	Palmitic acid, Hexanedioic acid, 3-methyl-2-butenoic acid, Myristic acid, Pentadecanoic acid, Nonanoic acid, Suberic acid, Doconexent, 2-ethylhexanoic acid, 4-pentenoic acid
DM with KF	Butanoic acid, Myristic acid, Stearic acid, Pentanoic acid, Arachidonic acid, 4,7,10,13,16,19-docosahexaenoic acid, Heptadecanoic acid	Oleic acid, Palmitic acid, Hexadecenoic acid, Trans-13-octadecenoic acid	9-octadecenoic acid, Hexadecanoic acid, Palmitic acid, 3-methyl-2-butenoic acid, 3-methylbut-2-enoic acid, Decanoic acid, Hexanoic acid, Dodecanoic acid, Azelaic acid, Pentadecanoic acid, Octadecanoic acid, Nonanoic acid, 5,8,11,14-eicosatetraenoic acid, Doconexent, Arachidic acid, Palmitelaidic acid, 2-ethylhexanoic acid, 3-methylvaleric acid
