# Supplementary material for: GC × GC-TOFMS metabolomics analysis identifies elevated levels of plasma sugars and sugar alcohols in diabetic mellitus patients with kidney failure
Source: J Biol Chem. 2022 Aug 31;298(10):102445. doi: 10.1016/j.jbc.2022.102445 (PMC9531178; doi:10.1016/j.jbc.2022.102445)
Supplement: Table S2 [file mmc3.xlsx]

## Sheet: Table S2_Normalized 89 mets
Table S2 Normalized AUC of 89 metabolites in cohort study in both targeted and untargetd analysis using GCxGC-TOFMS method.
Variable	SampleType	L-alanine	L-valine	Leucine	L-isoleucine	Glycine	L-serine	L-threonine	L-methionine	L-glutamic acid	L-phenylalanine	L-glutamine	L-lysine	L-tyrosine	L-tryptophan	L-cystine	Myristic acid	Palmitelaidic acid	Palmitic acid	Linoleic acid	Oleic acid	Stearic acid	Arachidonic acid	Meso-erythritol	D-arabitol	Myo-inositol	D-xylose	D-arabinose	D-fructose	D-talose	D-galactose	D-glucose	D-maltose	D-mannitol	D-sorbitol	Dulcitol	D-maltitol	D-ribose	1-Monopalmitin	Mannonic acid, Gamma-lactone	Mannonic acid, Gamma-lactone	2-ketoisocaproic acid	2,3,4-trihydroxybutyric acid	Mannonic acid, Gamma-lactone	3-Deoxyhexitol	3-hydroxybutyric acid	4-hydroxybenzoic acid	4-hydroxybutanoic acid	9H-Purin-6-ol
Identification level		1	1	1	1	1	1	1	1	1	1	1	1	1	1	1	1	1	1	1	1	1	1	1	1	1	1	1	1	1	1	1	1	1	1	1	1	1	2	2	2	2	2	2	2	2	2	2	2
Sample11	DM	4397120904	3599075169	6.52533e+08	5.03996e+08	6468146841	7.05612e+08	2.68623e+08	1.03873e+07	3.80719e+08	2.07072e+08	5.28399e+08	1547845279	6.94708e+08	1029254196	7.73642e+07	9.03513e+07	8.40626e+07	7776234591	2201837197	409582442	3168248192	296789181	4.994e+07	2.45286e+07	5.9126e+08	6.39713e+07	9.09696e+06	2.16802e+08	1.75653e+08	2113304211	3721272062	3.48346e+06	NA	NA	NA	NA	2.53179e+07	6.4136e+07	8.83729e+08	NA	3.05954e+08	7.49645e+07	NA	NA	3597292973	NA	1773853771	6.88648e+07
Sample14	DM	4415722528	3299216085	8.69839e+08	1112197883	10086165886	9.09318e+08	6.0602e+08	1.56935e+07	573855579	224205956	5.41996e+07	9.40377e+08	7.53922e+08	1247677478	2.14025e+08	8.05831e+07	9.66545e+07	6702102691	2384829723	4.56614e+08	4313421970	533767708	1.00957e+08	8.88865e+07	8.36177e+08	1.85625e+08	8.71265e+06	2.3468e+08	6.67286e+07	2831506076	4523230169	1.5918e+07	NA	NA	NA	NA	2.21962e+07	9.78996e+07	5905040821	NA	3.69589e+07	127506085	NA	NA	1600432937	NA	4819053061	6.02645e+07
Sample16	DM	13313763083	10375729247	2901286996	3149157068	20459723029	7.36272e+08	4.55508e+08	1.90229e+07	5.82479e+08	3.99946e+08	9.88633e+08	1929820794	7.60263e+08	2259466701	1.57063e+08	6.79281e+07	7.98502e+07	13095531407	2359082118	4.42576e+08	7778521827	5.45258e+08	2.06044e+08	9.11545e+07	1388685825	3.74048e+08	4.71535e+07	1434651067	7.77969e+08	4045738795	6561028338	1.90882e+07	NA	NA	NA	NA	2.13811e+07	1.33681e+08	8994125185	NA	5.4443e+08	2.25953e+08	NA	NA	2962025825	NA	5107466422	4.74842e+07
Sample19	DM	10579593378	11048164850	2391372102	1638744099	12942610159	1587182115	6.71618e+08	2.25188e+07	761090088	3.11401e+08	1807239591	2623233932	2732821903	3677935470	2.1226e+08	4.26463e+08	5.12445e+08	23365541285	7076223499	1982988479	12062996610	1296991126	3.79632e+08	9.68539e+07	1517831481	2.88027e+08	5.44017e+07	966889943	2.8475e+08	3.32286e+08	7208049571	1.72866e+07	NA	NA	NA	NA	3.17636e+07	2.49336e+08	3.87214e+08	NA	9.077e+08	2.29701e+08	NA	NA	16117440988	NA	5344863877	1.67878e+08
Sample2	DM	7530602623	5582135340	1041627996	6.1448e+08	5720365963	3.21009e+08	1.87827e+08	6.87355e+06	2.70688e+08	1.52695e+08	4.96465e+08	1645819871	2.23494e+08	8.2154e+08	9.55524e+07	9.7993e+07	6.27331e+07	10400724238	3477165238	4.67167e+08	4070141354	1.9816e+08	2.27548e+08	7.83039e+07	1062487949	1.18654e+08	8.49676e+06	7.08371e+08	4.76129e+08	3268530153	2940443829	1.29744e+07	NA	NA	NA	NA	3.24452e+07	7.85775e+07	3.68821e+08	NA	6.74831e+08	1.17008e+08	NA	NA	1236886404	NA	2510682450	3.00148e+07
Sample22	DM	8613038608	7020862343	2086943097	2453205947	15168205562	920370207	5.43505e+08	2.54551e+07	8.68119e+08	4.45312e+08	1874516971	2432083750	8.56514e+08	2991538216	1.32934e+08	1.59032e+08	1.96745e+08	18178142509	3899568673	8.77789e+08	8273070831	6.20438e+08	2.28613e+08	9.81766e+07	1750899927	2.47944e+08	5.17425e+07	7.07851e+08	4.93216e+08	4187193760	6395397776	3.83323e+07	NA	NA	NA	NA	9.04025e+06	2.12919e+08	4163607163	NA	6.51052e+07	3.19172e+08	NA	NA	6153458076	NA	5977068299	8.71727e+07
Sample26	DM	7861361172	6739513874	1747660959	1517409133	14547243474	1429733985	3.77674e+08	1.81408e+07	6.02114e+08	4.91472e+08	1982353118	2207943713	2474550362	4336855563	1.16491e+08	1.26725e+08	1.49278e+08	14676723161	3525748681	8.78488e+08	8917212846	8.44433e+08	1.72649e+08	1.21655e+08	1524918300	2.29576e+08	4.03033e+07	1149072711	8.11081e+08	4078990744	5971995716	1.50657e+07	NA	NA	NA	NA	8.17143e+06	3.0032e+08	8544856462	NA	6.37147e+07	2.86635e+08	NA	NA	2109793320	NA	5534439726	4.99364e+07
Sample28	DM	6612723797	11145672000	2472606131	1562684295	14875098690	7.85851e+08	4.32315e+08	2.85299e+07	3.04558e+08	4.81186e+08	2438516066	2422896706	1173317512	3546033906	1.89414e+08	1.10039e+08	1.52222e+08	15083215978	2928772015	7.52405e+08	7612296508	1049340484	2.94823e+08	1.31735e+08	1545395039	2.06402e+08	4.08287e+07	9.54293e+08	8.89444e+08	6152718674	4259935214	3.36903e+07	NA	NA	NA	NA	2.74243e+07	2.20211e+08	4189671112	NA	1083509876	203126707	NA	NA	8627703287	NA	1193747080	3.15883e+08
Sample32	DM	3968189468	3854887234	1080270175	8.06641e+08	13407406764	5.99974e+08	4.42526e+08	1.35844e+07	3.93954e+08	1.31011e+08	2.42325e+08	5.56195e+08	140444208	1235622720	4.77013e+07	8.85132e+07	5.41681e+07	5928243763	3512110875	453621422	3208308667	2.42437e+08	6.38022e+07	3.68646e+07	5.96544e+08	5.02801e+07	9.12829e+06	2.67477e+08	1.36009e+08	2652513273	3167174506	7.79866e+06	NA	NA	NA	NA	2.16222e+07	6.79009e+07	1199185316	NA	5.83568e+07	9.52555e+07	NA	NA	4698695654	NA	3225393868	2.30707e+07
Sample33	DM	6669718399	5762489143	1124850915	9.31104e+08	8176370211	8.44102e+08	1.76199e+08	8.03821e+06	367164918	1.49692e+08	5.8884e+08	9.09058e+08	1.05878e+08	1179861815	4.94468e+07	1.33317e+08	5.23543e+07	7986532803	2512032021	4.06056e+08	4311938676	3.39498e+08	1.59708e+08	4.2697e+07	8.4566e+08	1.6518e+08	1.82e+07	8.78522e+08	9.97853e+08	5967929849	5640466709	1.45743e+07	NA	NA	NA	NA	2.35785e+07	4.80567e+07	2247400945	NA	4.40035e+08	1.20661e+08	NA	NA	5533315331	NA	3120553152	1.30778e+07
Sample36	DM	4488440491	4250982595	1703370530	1605795867	6601116201	5.58387e+08	2.24098e+08	7.36172e+06	5.56931e+08	1.62292e+08	6.22869e+08	7.29727e+08	2.76208e+08	8.75252e+08	1.11502e+08	8.92634e+07	7.82167e+07	8261353492	3203849923	452169035	4194821371	4.40258e+08	2.97399e+08	8.93182e+07	614594753	1.82413e+08	3.96528e+07	3.26538e+08	1.84234e+08	2672511086	3748179256	6.59763e+06	NA	NA	NA	NA	2.29877e+07	6.77176e+07	3592737203	NA	3.81806e+07	1.77529e+08	NA	NA	3078739461	NA	2997429787	3.03594e+07
Sample39	DM	4220402124	4508602854	6.2999e+08	7.04259e+08	6388978992	3.43405e+08	3.49842e+08	9.13943e+06	5.68875e+08	1.34233e+08	6.83874e+08	9.05245e+08	7.30204e+08	1279024349	5.81417e+07	5.71119e+07	7.80322e+07	8567866692	2261079845	4.58265e+08	5105042886	5.71295e+08	1.40249e+08	4.38819e+07	5.95482e+08	8.93842e+07	1.46669e+07	2.27873e+08	2.24339e+08	2292637366	4608658968	8.86319e+06	NA	NA	NA	NA	2.05903e+07	7.87332e+07	2656608011	NA	2.57153e+07	9.18821e+07	NA	NA	2362759601	NA	2122667782	1.14317e+07
Sample4	DM	5377780439	3826824835	6.83092e+08	5.51851e+08	9498383972	5.55734e+08	4.99607e+08	1.24256e+07	1.45448e+08	1.40192e+08	6.82433e+08	1561497908	4.24603e+08	6.81055e+08	5.42333e+07	1.18232e+08	1.10384e+08	8040458177	2877038895	392489130	3234650512	2.17042e+08	82507251	5.66191e+07	9.18824e+08	1.13104e+08	8.43914e+06	2.94838e+08	7.17882e+07	2099565217	3216467445	2.4477e+06	NA	NA	NA	NA	3.29094e+07	5.79746e+07	6.14758e+08	NA	3.03592e+07	9.25457e+07	NA	NA	5.95976e+08	NA	2591309484	1.76124e+07
Sample43	DM	2780368286	2656990566	6.21656e+08	8.56582e+08	9344028654	734073820	3.58498e+08	1.07465e+07	5.36194e+07	1.91866e+08	422785987	6.36442e+08	4.3294e+08	4.01288e+08	2.20446e+07	1.32579e+08	1.47284e+08	6627847370	4119167005	6.71387e+08	3606106064	1.72412e+08	8.17102e+07	4.05813e+07	8.59961e+08	1.15228e+08	2.14111e+07	4.93471e+08	4.24239e+08	2688254338	3289037426	2.83262e+06	NA	NA	NA	NA	2.44529e+07	7.6392e+07	7243058599	NA	4.00595e+08	1.02992e+08	NA	NA	8532615853	NA	3165787233	8.96622e+07
Sample47	DM	4000690466	2190291219	2.78585e+08	2.36137e+08	12192960220	5.49646e+08	2.45057e+08	9.74399e+06	3.08366e+08	1.65165e+08	1.41223e+08	7.10628e+08	3.77878e+08	4.17565e+08	8.91061e+07	9.77259e+07	1.28073e+08	9439024801	5090134811	7.42722e+08	4473549964	4.29572e+08	2.59236e+08	1.0486e+08	1154700430	1.31815e+08	2.76575e+07	4.33142e+08	3.50709e+08	2087201991	3072492633	9.29358e+06	NA	NA	NA	NA	3.25321e+07	7.11895e+07	1405601793	NA	2.63641e+07	1.29843e+08	NA	NA	13450598580	NA	3552099153	3.50334e+07
Sample50	DM	8485255277	5711836947	9.87414e+08	1123341376	7838861041	6.23202e+08	3.33241e+08	9.31585e+06	601280079	1.89773e+08	1.06484e+08	1181046594	3.87491e+08	1969924454	1.66167e+08	198328694	1.73089e+08	12982719166	5749896569	1003709406	6422918926	6.78777e+08	2.12187e+08	7.16002e+07	1147987935	1.84727e+08	2.66882e+07	8.62342e+08	7.51089e+08	4440849753	4558483914	1149095502	NA	NA	NA	NA	2.82227e+07	1.48036e+08	3.95915e+08	NA	8.79619e+08	2.1029e+08	NA	NA	4357679252	NA	4061027830	4.97593e+07
Sample52	DM	5404607492	3672849498	1135822634	1241451196	9750284720	893693523	7.05488e+08	1.08308e+07	5.06291e+08	1.97399e+08	2.01762e+08	1180402802	2.27794e+08	1232492839	1.28256e+08	1.35365e+08	1.87743e+08	9759145099	4952281011	7.27176e+08	4430527027	7.76262e+08	3.28221e+08	1.22306e+08	1050804605	232803254	2.54855e+07	5.6012e+08	186374764	3819244997	3743967046	9.74614e+06	NA	NA	NA	NA	2.69365e+07	1.0153e+08	2721390667	NA	6.77907e+07	171621321	NA	NA	2385550623	NA	3938831338	1.19174e+08
Sample56	DM	5608208386	3032655064	5.32817e+08	7.0337e+08	7953279508	1783593868	1051575559	1.14935e+07	7.71124e+08	2.01005e+08	1.07222e+08	1024691202	1095132522	1909919544	1.06191e+08	1.9926e+08	181409950	12688139361	5385044683	8.33337e+08	7024573052	9.7299e+08	2.51545e+08	1.06465e+08	8.16716e+08	1.72624e+08	2.65033e+07	2.63487e+08	9.94316e+07	2253996926	3552074186	1.91151e+08	NA	NA	NA	NA	2.1224e+07	1.85751e+08	8740660316	NA	5.70099e+07	1.22663e+08	NA	NA	3997735443	NA	4097038035	4.42089e+07
Sample59	DM	7307170220	5203687406	6.06718e+08	5.11983e+08	9611141889	9.36858e+08	376169184	2.73011e+07	2.32679e+08	3.08199e+08	175233207	1567948973	3.23645e+08	1934231486	1.70312e+08	9.90228e+07	9.16016e+07	9862768087	4368570935	5.35173e+08	5083784997	7.02849e+06	2.41622e+08	1.24857e+08	1197255007	2.30461e+08	4.07167e+07	7.16846e+08	2.43089e+08	3487535193	4452524096	5.44089e+07	NA	NA	NA	NA	8.89638e+06	1.06053e+08	1811531548	NA	6.70901e+07	2.05459e+08	NA	NA	3028259192	NA	4781861829	7.6913e+06
Sample9	DM	2970892796	2419183257	6.48284e+08	653012760	7702155497	419945596	206109653	4.28203e+06	2.13766e+08	1.4065e+08	3.13573e+08	1311415264	1.85067e+08	9.90902e+08	7.66595e+07	5.36953e+07	5.13738e+07	5987865938	1648493307	3.38664e+08	2983754607	2.24143e+08	9.48492e+07	4.0632e+07	1131075323	9.52849e+07	8.63899e+06	2.81089e+08	158374626	1876263984	2525054169	2.73241e+06	NA	NA	NA	NA	2.84559e+07	7.33599e+07	1852517626	NA	2.87579e+07	9.52274e+07	NA	NA	8.51908e+08	NA	2834556195	8.00826e+07
Sample12	DM with KF	3109797912	2275953852	5.26257e+08	4.54712e+08	6142975846	3.02618e+08	1.18379e+08	3.45004e+06	4.75701e+08	1.84969e+08	4.00163e+08	781710226	6.7134e+07	2.24818e+08	4.84461e+07	3.43846e+07	2.61001e+07	6588127469	1872152095	3.07815e+08	2846797836	3.22658e+08	1499642556	926140147	4125400010	1463459160	9.41882e+07	1008393975	5.94354e+08	3920507118	2989972365	6.51443e+07	2502489396	3492510308	8.56212e+08	4192440431	3.9704e+07	1.15488e+08	2.50475e+08	7.57049e+06	7.12264e+07	1094331421	7.16578e+08	5.20662e+08	1606079645	1.23994e+07	1701953934	8.5388e+06
Sample15	DM with KF	2255154936	2237734149	5.85977e+08	3.32927e+08	5133148739	6.5593e+08	1.94742e+08	4.86618e+06	1.92438e+08	2.24353e+08	5.68174e+08	1261833558	3.80678e+08	1.76888e+08	2.16436e+07	3.08001e+07	2.2e+07	5653948660	1539248445	2.19304e+08	2755162791	2.80272e+08	1535262528	1035846432	6289081553	1479961247	1.51487e+08	1046405377	5.53619e+08	2722171772	3905467067	8.30072e+07	9288743756	1037783196	1159132762	5039880157	7.09376e+07	3.06101e+07	2.93198e+08	1.62069e+07	714121	1348691260	5.10742e+07	5.70381e+08	8.19039e+08	1.2231e+07	1624326037	4.29772e+07
Sample20	DM with KF	5785794812	2381823677	1.42339e+08	3.54336e+08	18711378809	1027246646	4.73444e+08	1.15298e+07	4.31826e+08	3.72255e+08	1243302935	8.98265e+08	7.39064e+08	6.73773e+08	9.18088e+07	1.37921e+08	2.18931e+08	19484584665	3520853314	1109827324	7913563801	6.60143e+08	6258465654	2779605622	10533681615	10598915792	8.05946e+08	3695193410	1825539580	7337367835	5406058201	1089143084	8310642871	28238291179	1759580941	10066429284	1.20157e+08	1.86492e+08	2388579286	1.03078e+07	149591180	4843453344	6.09418e+08	1509157862	3654754644	6.09207e+07	5649753039	4.21362e+07
Sample23	DM with KF	4269674743	2722588322	5.3144e+08	5.72656e+08	18390015235	879009030	8.56595e+08	1.18141e+07	6.895e+08	3.52157e+08	1335008052	1493508050	7.40172e+08	3.65966e+08	9.40005e+07	1.92291e+08	1.81509e+08	15660935053	3918954188	9.06314e+08	9804702394	1265821353	3155056279	2272369800	10329026454	3598537371	3.42213e+08	1632790647	9.09236e+08	4665891214	6126675979	2.13736e+08	7378392252	32166065586	2530342187	6465252319	4.93348e+07	3.26248e+08	9.32119e+08	3.38606e+07	3.13413e+08	2525130933	3.00504e+08	1409555405	152521974	1.47423e+08	4003012708	5.2851e+07
Sample25	DM with KF	7157093807	3987110295	1366741621	2087904866	18010906075	9.38004e+08	457063248	3.34536e+07	2062977243	402841320	1527290614	2059643677	3.3055e+08	7.06939e+08	228017321	2.04202e+08	8.96849e+07	16621487228	3888154439	1019629185	7776313128	5.75261e+08	4306215850	2975012051	8658111774	4355590308	6.17683e+08	3888822479	1415898652	6417022784	4810642673	2.52705e+08	6769167596	10079581673	2229660279	10987458548	1.11432e+08	1.78288e+08	2.30817e+08	1.40768e+07	3.50166e+07	2696491633	3.87426e+08	1496585580	7005877414	137526593	5532846666	4.98084e+07
Sample29	DM with KF	6235678022	4531191375	6.86853e+08	8.30274e+08	23168324306	8.76625e+08	9.06393e+08	3.60498e+07	6.56265e+08	4.99111e+08	1726694413	1930904152	1.74669e+08	6.42814e+08	2.00106e+08	6.33426e+07	3.32775e+07	8581234612	2401300933	5.07752e+08	6337049344	6.74174e+08	3479449854	1825270258	6522374541	3354725258	3.40091e+08	4285837287	1952927939	8312869605	5465537083	5.23429e+08	6500365194	1968750345	1643743834	7888324708	9.60028e+07	1.40753e+08	3.29467e+08	3.60529e+07	7.24654e+07	2133549752	2.30209e+08	1180897104	1117922806	3.38874e+07	1173987648	2.52095e+07
Sample3	DM with KF	3082839840	1741594145	3.09323e+08	2.71358e+07	4818347163	202648669	1.45396e+08	4.99503e+06	1.76493e+08	1.88486e+08	4.61695e+08	1564724899	7.4494e+08	2.15873e+08	7.25297e+07	4.11792e+07	6.52531e+07	9630314907	1991680499	5.33782e+08	4005432303	4.17708e+08	2268441995	1048671235	6166023876	2871905262	4.84481e+08	434051731	1.01377e+08	7309365103	6568829924	9.72191e+07	2111770786	1840482711	386525818	2.45999e+07	2.12187e+07	1.01686e+08	3.43741e+08	3.0343e+07	2.94443e+08	2193290989	2.65446e+08	1.60313e+08	6.26933e+08	1.45682e+07	2892808295	6.80792e+07
Sample30	DM with KF	4983177093	3059539109	6.26906e+08	594364623	16332980601	4.15012e+08	2.49788e+08	1.59319e+07	2382022429	455264789	7.84426e+08	857093710	3.56695e+08	5.48854e+08	7.32159e+07	5.03827e+07	4.24831e+07	10858342556	2173840881	4.18025e+08	6613652506	5.08777e+08	5578724026	2068726959	5315460349	5734213919	6.02684e+08	8.92993e+08	1102496031	7677153570	4364624871	4.56951e+08	6226948412	12102402846	1718841010	8079167446	1.33932e+08	1.00207e+08	1378245469	1.91222e+07	6.63651e+07	3946495913	1383964828	1712527028	3.62822e+08	4.41983e+07	3859154776	3.43636e+07
Sample34	DM with KF	4038508833	3197129742	3.6629e+08	1.63538e+08	3739676084	4.65951e+08	2.01009e+08	5.47341e+06	1343383767	2.47036e+08	3.8098e+08	6.32833e+08	3.28013e+08	2.37299e+08	2.29245e+07	6.43393e+07	1.1854e+07	4962580126	3329805411	4.8647e+08	4573771884	5.93127e+08	4858169968	2558714553	6396159434	3554279541	2.45195e+08	2425255859	1089792605	8732714666	8242908148	2.65766e+08	4597813692	7316592997	1965211025	10657720261	4.63915e+07	9.45583e+07	3.06357e+08	2.02451e+07	1.53783e+08	3097299162	4.19718e+08	2042516133	9.05802e+08	3.25498e+07	3123820983	4.16232e+07
Sample37	DM with KF	4907075514	6909452968	1863141583	2297255991	13165291200	8.81435e+08	7.05069e+08	2.85383e+07	1160312264	4.22328e+08	4.38954e+08	9.93433e+08	1.65964e+08	5.21705e+08	5.49435e+07	7.94924e+07	1.42128e+07	5264648263	4432535948	7.67629e+08	4431586220	4.72407e+08	5612372627	2260439462	4528080657	2091202886	2.22461e+08	8.41519e+08	1094501605	8055120578	4337992888	5.48437e+08	2647763662	3607958736	474323803	8904104314	73419058	1.1792e+08	2.68837e+08	2.86174e+07	3.94721e+07	1580965550	2.09061e+08	1467651643	8839818515	1.50591e+07	2819265499	2.28255e+07
Sample40	DM with KF	2844148317	2316649907	1.51333e+08	1.91001e+08	8513833804	4.86124e+08	2.17134e+08	2.84907e+06	6.55373e+08	8.68868e+07	2.34176e+08	3.25775e+08	2.32617e+08	7.02541e+07	3.68625e+07	3.83636e+07	5.49949e+07	6515918212	2537993047	389803938	3479460860	2.41315e+08	3053568472	1410850680	4115555775	4207783028	404915424	1754788378	6.26199e+08	2983099458	2331293580	2.87043e+08	3648018804	5592904554	4.21212e+08	4809933059	6.55333e+07	4.80205e+07	1.91716e+08	1.66789e+07	7.25966e+07	2468721642	4.46214e+08	5.83856e+08	2141785293	5.51861e+06	8.22794e+08	5.75698e+06
Sample42	DM with KF	4411996711	2711257739	8.31449e+08	8.6973e+08	10767539928	2287504140	1.59097e+08	8.00264e+06	2.92885e+08	2.71073e+08	7.46313e+07	6.6666e+08	3.47154e+08	4.94576e+08	1.68778e+08	2.1647e+08	2.38698e+08	10203633055	5012811130	6.65824e+08	5397362451	6.53909e+08	2583083993	8.73124e+08	6330962076	2079931007	5.09678e+08	1750991930	9.73645e+08	5343447075	4557159894	3.3493e+08	5.84068e+08	5.65416e+08	1.33783e+08	4335235629	6.30238e+07	1.18291e+08	4.08985e+08	2.26025e+07	1.26895e+08	2987450414	3.44408e+08	6.1346e+08	1738403216	1.56761e+07	4817731940	1.88455e+07
Sample45	DM with KF	4634289470	1963439019	2.99581e+08	2.36946e+08	10109924417	3.77597e+08	5.02947e+08	6.25895e+06	1.82113e+08	1.85074e+08	6.9576e+08	495237736	1.4221e+08	238214729	9.48932e+07	3.08429e+07	1.70183e+07	4978210996	1811539142	318471547	2685183835	2.4052e+08	2105140824	1455811643	3412002463	1091389764	2.85005e+08	1027003077	8.42148e+08	6567005857	3465319321	1.07982e+08	6600377256	8184184334	1364895028	5828917495	5.59952e+07	1.09633e+08	5.34649e+08	2.43079e+07	8.69242e+07	1341683893	1.92808e+08	1164193955	9.6028e+08	2.0918e+07	1733512077	4.19742e+07
Sample46	DM with KF	3465892900	2678408790	5.63305e+08	4.97179e+08	15578769784	6.75098e+08	248624777	5.74783e+06	5.73317e+08	1.38467e+08	4.09968e+07	4.85132e+08	139992844	1.22584e+08	6.56836e+07	1.23533e+08	5.46975e+07	10958066931	2931023591	664965780	6990678746	4.57055e+08	2487931683	1875642749	5991628998	2691900701	413146485	7.1126e+08	5.4576e+08	3932200737	1322099087	2.09452e+08	6157386443	9907994345	1525365253	9815537364	7.62689e+07	9.43144e+07	1.18536e+08	42337243	3.55994e+07	2043700681	1.30419e+08	1132202313	2455890961	3.32283e+07	3392972329	1.39417e+07
Sample5	DM with KF	2838193420	3210234504	5.63924e+08	3.5054e+07	7448049034	3.66029e+08	4.74146e+08	6.6131e+06	4.11915e+08	2.91524e+08	558331120	1647537716	2.18053e+08	1.87623e+08	4.30823e+07	9.87e+07	5.60436e+07	3377048519	4130057099	7.46143e+08	4659521320	4.0004e+08	3407724878	1915864841	7.704e+08	3351857859	3.4881e+08	2648905475	9.42535e+08	5062058302	3462565577	3.18825e+08	4404177455	2157149817	2435296231	13008360160	9.45921e+07	1.25203e+08	1.06911e+08	5.3404e+07	4.80204e+07	1771339486	6.98002e+07	1120373869	5901400771	1.99081e+07	3031805476	3.82314e+07
Sample51	DM with KF	4202942796	2211147782	3.68411e+08	4.69758e+08	14636982214	9.39369e+08	4.98934e+08	2.91799e+06	3.06169e+08	1.99539e+08	2.07319e+08	6.87354e+08	6.72426e+07	2.4292e+08	1.47134e+08	5.48266e+07	2.35721e+07	8308684089	2096021506	3.92556e+08	4176127258	488364736	3606705579	1652671792	4806406573	3178769184	226965996	2520427985	1196995871	5311194670	3180361330	2.00009e+08	2669677076	2957214841	1117314476	6675337991	5.24114e+07	1.22156e+08	2.41447e+08	3.70897e+07	1.71597e+07	2153910925	7.4363e+07	8.031e+08	1776895863	1.6305e+07	3535544210	1.17142e+07
Sample54	DM with KF	7488717383	4556300639	3.9868e+08	2.69192e+08	10196930162	1281574196	1115502970	1.31756e+07	1767574574	3.1744e+08	5.81991e+08	1703675070	4.22812e+08	5.94563e+08	1.34859e+08	1.03452e+08	1.27648e+07	1886325691	2031516388	496473256	5005390873	8.3159e+08	3520359959	2587656358	3128803090	3779199519	3.31054e+08	6038643463	2824089045	11787222727	7191132282	1011593689	4299912294	6384505974	2448495804	10349059123	9.22031e+07	2.08448e+08	6.85889e+08	4.41241e+07	7.66119e+07	2376380159	173522148	1792275352	2125412920	2.19439e+07	4179161125	3.10949e+07
Sample58	DM with KF	2905177215	2412220073	3.35118e+08	2.26537e+08	7151479963	2.77737e+08	7.61574e+07	8.40863e+06	5.82595e+08	2.51538e+08	1.15175e+08	4.19122e+08	1.46223e+08	1.59489e+08	1.58716e+08	8.62546e+07	8.84328e+07	7909949195	2222694917	3.80785e+08	4019735722	6.38041e+08	7813901884	1498771287	6428925170	4081595258	230392250	1623900428	1096659323	9006452453	6989676980	1.34372e+08	1143041424	1011755233	3.99299e+08	5140869201	6.71828e+07	2.43752e+08	3.17157e+08	2.98009e+07	1.3747e+08	3213065376	1120725294	5.33069e+07	8.70654e+08	1.86132e+07	4185979285	4.70401e+07
Sample60	DM with KF	2530868939	2881140014	1.26554e+08	3.16602e+06	6453198023	4.14019e+08	2.71281e+08	6.17711e+06	421779869	3.13181e+08	1.19263e+08	8.59107e+08	2.42954e+08	1.67607e+08	1.0692e+08	1.04397e+08	7.35513e+07	10833710403	2397439586	5.1278e+08	6099533420	6.4111e+08	2872103430	2527378614	6669694618	3607297677	3.16234e+08	1710522425	2.4092e+08	5524337435	5280835552	7.44758e+08	6339142821	5721300654	427139117	5516594051	7.19593e+07	2.26545e+08	5.76056e+08	7.23196e+07	2.64704e+08	3141612919	1.52118e+08	9.95465e+08	2583370645	4.13952e+07	4680034026	4.33277e+07
Sample8	DM with KF	4297864311	1826096257	3.79859e+08	3.23442e+08	14079195172	4.95651e+08	6.00013e+08	9.95323e+06	1195614589	3.4537e+08	8.03161e+08	1082187464	113236702	2.1176e+08	1.5285e+08	3.73273e+07	4.33374e+07	7109517812	2778591097	4.56716e+08	3939468622	5.30303e+08	2297321698	1421035686	8.19498e+08	2249692436	3.06558e+08	1464186887	1357875229	35239278110	11219746914	1.81464e+08	5508533073	9728931206	1678004384	5096618952	5.10168e+07	126906544	1126192321	1.38032e+07	169123556	2268266355	7.1067e+08	9.43476e+08	842988535	1.79453e+07	1792692720	2.90836e+07
Sample1	CON	4606710498	3700696234	9.31402e+08	5.606e+08	9085714033	3.25576e+08	2.57677e+08	6.68038e+06	5.54257e+08	1.87604e+08	366374321	2774504705	1330598570	1151376227	4.40782e+07	1.02119e+08	9.83924e+07	12903877334	3292400510	1258381322	5314052958	2.95264e+08	5.92758e+07	5.77216e+07	9.19223e+08	7.45997e+07	8.89997e+06	1.94781e+08	8.50254e+07	2145755495	5.34628e+08	3.14277e+06	NA	NA	NA	NA	1.80384e+07	7.20911e+07	6701688767	NA	4.61927e+07	9.22718e+07	NA	NA	2555440098	NA	1858373144	8.14584e+07
Sample10	CON	4338273371	2606908439	4.54724e+08	176910830	7001481924	6.95707e+08	2.74176e+08	1.77296e+07	4.05444e+08	1.55786e+08	6.66759e+08	1577464141	1603349243	8.44939e+08	4.22848e+07	4.54981e+07	6.67243e+07	6792273160	1663423628	3.31046e+08	2785634700	3.84529e+08	9.89917e+07	5.15476e+07	7.49734e+08	7.20763e+07	1.32896e+07	3.09614e+08	173080463	2834340931	2986284945	1.72411e+07	NA	NA	NA	NA	2.63769e+07	7.9032e+07	3115786106	NA	1.59014e+07	1.06432e+08	NA	NA	1363701501	NA	2599564280	9.64988e+06
Sample13	CON	3858964144	3680207737	5.64829e+08	6.74962e+08	6123588895	2.59933e+08	2.30044e+08	9.80195e+06	3.04664e+08	156999178	5.31279e+08	1037464714	6.21941e+08	1121928073	4.39967e+07	5.51964e+07	3.42458e+07	7288206399	1351873005	2.45397e+08	3584192740	310176005	5.79639e+07	3.47155e+07	4.50371e+08	3.87131e+07	1.60825e+08	2.64075e+08	1.77153e+08	1331287775	2110241358	2.73378e+06	NA	NA	NA	NA	2.40261e+07	9.34051e+07	4739049552	NA	3.21089e+08	5.76672e+07	NA	NA	9.87198e+08	NA	2562788362	4.4446e+07
Sample17	CON	9217137067	5047085129	4.95118e+08	503727281	13717325789	1184465373	3.87226e+08	1.68055e+07	5.46162e+08	3.93256e+08	1128076804	2204150661	2060699957	2429720646	1.01968e+08	1.37544e+08	2.35831e+08	17069203304	5869742015	8.66588e+08	8542439049	6.03227e+08	9.17635e+07	7.50378e+07	867065111	149085316	2.54125e+07	3.74779e+08	6.94534e+07	3440844110	5581325705	1.77346e+07	NA	NA	NA	NA	3.03567e+07	1.43468e+08	6802287400	NA	4.03528e+08	1.31451e+08	NA	NA	4753021555	NA	4679992350	1.43509e+07
Sample18	CON	8554360793	7361031430	2091145419	1783266700	16642212035	8.96273e+08	5.53988e+08	2.42086e+07	6.84556e+08	4.09277e+08	9.50179e+08	2619411996	3085438590	2568999404	1.40201e+08	1.68871e+08	176604313	17249589291	4108548829	9.80033e+08	8870083200	713643195	2.93431e+08	123643019	1737357959	2.51111e+08	3.61881e+07	7.00571e+08	6.37035e+07	3755553056	5868875631	2.88497e+07	NA	NA	NA	NA	2.6968e+07	1.30467e+08	7662630822	NA	3.84002e+07	3.15788e+08	NA	NA	6504380427	NA	5251920249	1.82822e+08
Sample21	CON	6182836025	8010949808	8.7192e+08	1184422787	15759496226	8.84189e+08	4.89666e+08	2.19143e+07	5.03987e+08	3.75969e+08	1451863239	2143944502	1381368084	2432418590	1.25872e+08	1.70144e+08	1.76871e+08	17101929299	6809736620	6635913108	8301967174	7.75604e+08	1.47356e+08	1.43352e+08	1635522058	3.40018e+08	6.72714e+07	7.64771e+08	5.45202e+08	3827048638	5127052290	3.52e+07	NA	NA	NA	NA	2.00492e+07	137767951	10301273967	NA	6.15119e+08	2.21176e+08	NA	NA	7541150433	NA	5603685500	7.26627e+06
Sample24	CON	14513999205	8352823602	2397774888	2841599689	21809205313	1243691776	7.99989e+08	6.26647e+07	1695750362	8.33554e+08	3841886679	3100591477	1938261002	5840729641	2.24528e+08	3.6116e+08	5.00192e+08	19526526024	2202675095	1412797855	11060484780	1079383159	6.41761e+08	2.73318e+08	2394700148	4.72242e+08	9.59976e+07	9.6922e+08	4.84163e+08	5151215035	5351292194	1.95551e+07	NA	NA	NA	NA	3.58337e+07	387544314	19519753140	NA	7.04842e+07	5.37518e+08	NA	NA	9694288611	NA	5961013811	2.20067e+08
Sample27	CON	11381434558	8301093016	1425515561	8.29845e+08	12598030288	4.48214e+08	2.58842e+08	2.16229e+07	8.15393e+08	4.90448e+08	1273628305	2360859733	1646436688	2852591710	1.52742e+08	1.22018e+08	1.25904e+08	10770298552	3331721018	7.90002e+08	6575164588	4.90953e+08	3.337e+08	1.25709e+08	1248634232	1.35737e+08	1.78392e+07	3.2605e+08	1.31605e+08	2529267076	4665282939	1.60384e+07	NA	NA	NA	NA	2.41637e+07	8.49411e+07	3368726212	NA	8.0312e+07	1.94717e+08	NA	NA	6279109538	NA	3629199454	5.71485e+07
Sample31	CON	3135786157	2536306488	5.66804e+08	442764153	8860211553	450802042	1.83629e+08	5.98029e+06	3.13845e+08	1.28087e+08	4.22874e+08	5.42253e+08	2.30091e+08	6.83134e+08	5.61912e+07	4.26883e+07	6.32521e+07	9509666891	2227483605	5.4639e+08	5229408462	5.48489e+08	1.39772e+08	3.38606e+07	9.86997e+08	8.02363e+07	1.34405e+07	3.49703e+08	1.06562e+08	2479930060	2234320006	5.07829e+06	NA	NA	NA	NA	2.25321e+07	5.66833e+07	3681398532	NA	2.17419e+07	9.71996e+07	NA	NA	3935196676	NA	2582216266	1.64928e+07
Sample35	CON	4050224053	2530265831	2.99947e+08	2.59762e+08	10142832606	4.15621e+08	2.56656e+08	6.13879e+06	5.87641e+08	1.36033e+08	4.21264e+08	6.48505e+08	4.32548e+08	9.06518e+08	8.73035e+07	1.1064e+08	1.78532e+08	10371557790	3993388070	6.38649e+08	5209688420	6.2777e+08	8.62535e+07	1.0053e+08	9.05927e+08	1.51394e+08	1.24665e+07	3.60462e+08	8.44448e+07	2094747899	3883835511	1.13658e+07	NA	NA	NA	NA	1.94693e+07	9.93705e+07	5656330094	NA	2.23469e+07	1.12968e+08	NA	NA	2731098654	NA	9.30661e+08	4.40943e+07
Sample38	CON	4300820279	2925770150	3.11963e+08	2.68967e+08	5861888741	7.88543e+08	1.59918e+08	7.30439e+06	6.31052e+08	1.49686e+08	4.62075e+08	7.09149e+08	1201937872	1220447437	5.66422e+07	1.17431e+08	1.67089e+08	8403434319	4688287417	7.60972e+08	4695794772	4.29772e+08	1.68942e+08	8.11635e+07	6.09138e+08	7.40829e+07	1.562e+07	2.14466e+08	140535666	1266175500	3236683399	3.98156e+06	NA	NA	NA	NA	1.86757e+07	7.79038e+07	6975119422	NA	3.06331e+08	1.07667e+08	NA	NA	2970950925	NA	2860019699	2.85479e+07
Sample41	CON	3880042051	3041780670	5.40098e+08	4.60933e+08	6489259118	4.00219e+08	2.60164e+08	7.68756e+06	5.74926e+08	1.79502e+08	6.55618e+08	8.41903e+08	1206239728	1288057367	6.71127e+07	6.87413e+07	9.26056e+07	8822715551	2185516472	4.85816e+08	4547374654	5.24012e+08	1.78201e+08	6.0559e+07	7.17433e+08	8.72725e+07	1.49968e+07	2.80802e+08	9.53739e+07	2064430846	2563628021	5.52474e+06	NA	NA	NA	NA	1.44758e+07	6.7592e+07	7415830938	NA	2.37241e+08	1.09445e+08	NA	NA	2147259866	NA	2279109741	4.5979e+07
Sample44	CON	4484200974	5599060827	6.82795e+08	6.92347e+08	7453409778	1026320857	4.7795e+08	5.73843e+06	2.80372e+07	1.30034e+08	3.9734e+08	7.08532e+08	4.50182e+08	9.52027e+08	4.8761e+07	117720250	7.29962e+07	5779475978	2772650038	3.37475e+08	3230838641	2.01016e+08	6.9118e+07	5.70809e+07	6.54562e+08	2.25189e+08	8.91907e+06	1.96834e+08	1.15651e+08	1776812442	3553770983	1.13584e+07	NA	NA	NA	NA	2.58563e+07	7.91964e+07	2648412128	NA	3.10844e+07	8.01605e+07	NA	NA	2488998308	NA	2782023272	4.30337e+07
Sample48	CON	4031180575	2796229416	5.80958e+08	5.95788e+08	10655522961	1637525184	5.67552e+08	1.25145e+07	3.7761e+08	2.2263e+08	1.86803e+08	1065395881	401629507	1357572035	9.18882e+07	5.27578e+07	9.28705e+07	8626269128	2717927849	4.62583e+08	4124758891	478971293	8.81575e+07	5.58475e+07	1039894155	1.22153e+08	2.21221e+07	4.51891e+08	3.35922e+08	1935982132	4133939319	5.90478e+06	NA	NA	NA	NA	2.47929e+07	7.74013e+07	7008655362	NA	3.38218e+07	1.51103e+08	NA	NA	3078258079	NA	3968970735	6.87344e+07
Sample49	CON	5919562842	3714055256	9.1212e+08	8.32766e+08	11433629075	7.50695e+08	5.01849e+08	1.70458e+07	6.33113e+08	2.7442e+08	2.43031e+08	1159019048	1922194222	1238459078	7.54424e+07	9.01103e+07	9.47371e+07	8884775072	2446864092	526319268	4701970095	7.61878e+08	1.20954e+08	8.30642e+07	1935630274	1.92413e+08	2.58235e+07	4.20514e+08	2.96213e+08	1625601352	2986617885	8.80954e+06	NA	NA	NA	NA	2.4223e+07	7.86199e+07	10159709959	NA	4.87209e+07	2.19494e+08	NA	NA	2267587930	NA	3895580756	1.26993e+08
Sample53	CON	4702436759	2963702482	5.82722e+08	694874140	10898168583	1551782222	376033134	9.58612e+06	6.0894e+08	186313070	202264948	9.79303e+08	389616470	1875983078	1.4431e+08	8.09824e+07	1.1948e+08	8872992906	2417518472	5.67062e+08	4383273352	5.17909e+08	1.23989e+08	2.11686e+08	1276583181	1.90736e+08	2.69379e+07	1660032672	9.35528e+08	3729759867	3916894184	1.35562e+07	NA	NA	NA	NA	1.99584e+07	1.08041e+08	9432422326	NA	4.16734e+07	2.28531e+08	NA	NA	1579155375	NA	1259297995	1.89046e+07
Sample55	CON	6237093350	3874244629	4.98081e+08	4.61386e+08	10783443643	6.00726e+08	4.9512e+08	2.50688e+07	5.62394e+08	2.40144e+08	3.5409e+08	1041224771	1135847877	1344655085	1.31345e+08	1.08134e+08	1.11184e+08	9249889978	3725795738	4.91577e+08	4597233350	6.69278e+08	2.71783e+08	7.39673e+07	1176293094	1.5892e+08	2.27849e+07	3.79866e+08	1.28574e+08	3044725144	3800995122	8.76299e+06	NA	NA	NA	NA	1.80452e+07	9.60767e+07	9263922293	NA	3.99563e+07	1.50809e+08	NA	NA	1723064751	NA	3437397685	2.03089e+07
Sample57	CON	3486825081	2918728851	3.73633e+08	6.74806e+08	8699464357	1593577682	3.02311e+08	8.56595e+06	4.83561e+08	1.92714e+08	105745838	7.8171e+08	2.5998e+08	1684459662	8.54596e+07	9.581e+07	9.52817e+07	9922483517	3824503836	4.65653e+08	5670032527	7.66917e+08	9.64755e+07	4.39106e+07	5.83904e+08	135798645	1.65926e+07	7.61513e+08	570074536	2989673477	4557806287	3.28569e+07	NA	NA	NA	NA	1.12251e+07	1.16118e+08	1434380329	NA	3.09907e+07	1.24748e+08	NA	NA	1428409975	NA	2973878006	3.89748e+07
Sample6	CON	3597826258	3367493951	1203458352	1118184112	6507784518	5.18973e+08	3.05582e+08	1.5539e+07	4.64533e+08	1.93115e+08	6.1219e+08	1243484450	5.78212e+08	1024716276	5.55334e+07	3.61317e+07	3.6681e+07	6462918762	2391157148	280529420	2590465112	1.89141e+08	1.03848e+08	3.76174e+07	9.94804e+08	1.14217e+08	2.15262e+07	3.20483e+08	8.82691e+07	2879796709	3882209346	2.64857e+06	NA	NA	NA	NA	6.02925e+06	4.90423e+07	5091050379	NA	1.85285e+07	9.18306e+07	NA	NA	1619214814	NA	2724087338	9.07267e+07
Sample7	CON	2591302543	2727944965	7.38395e+08	7.72518e+08	8016799694	501040006	3.21314e+08	8.57486e+06	2.07444e+08	2.12761e+08	774287596	1414775842	3.55094e+08	8.55436e+08	5.81055e+07	3.30467e+07	3.3856e+07	6226347457	1631664697	2.76529e+08	1943458350	3.5515e+08	5.43158e+07	3.41824e+07	1008362459	8.27933e+07	8.61403e+06	3.87352e+08	3.19248e+08	2921748231	3764768740	1.08601e+07	NA	NA	NA	NA	2.09825e+07	5.81023e+07	2569222954	NA	1.78694e+07	8.32918e+07	NA	NA	1031769304	NA	2713059323	4.35988e+07
Pooled1	QC	4108520709	3348289165	9.22919e+08	6.3391e+08	9730244270	5.00938e+08	3.5252e+08	7.67917e+06	5.2929e+08	1.37779e+08	4.26921e+08	1207022254	4.98456e+08	8.63694e+08	7.82984e+07	7.81441e+07	7.75397e+07	7678609016	3574698696	2518493407	4225253965	3.01182e+08	9.38376e+08	4.07099e+08	3901673099	2887450079	11794281463	7.31233e+08	6.28387e+07	1601027387	8.05004e+08	7.94133e+07	8.50578e+08	5.61272e+08	4789049631	5081033918	1.49928e+07	7.19289e+07	2476758688	7.98141e+06	2.76102e+07	6.48551e+08	5.31942e+07	1.45744e+08	3988423993	6.82123e+06	2517207640	3.63831e+07
Pooled10	QC	3856424391	3326521813	7.19712e+08	8.67014e+08	9565691682	7.36061e+08	4.51332e+08	9.33786e+06	7.91936e+08	2.29249e+08	5.71501e+08	7.4356e+08	2.07427e+08	9.20286e+08	6.72093e+07	8.63631e+07	6.46199e+07	5807371510	1793021683	4.29635e+08	3538089376	3.60994e+08	1471167198	6.01597e+08	3286216748	1113197965	1837708985	2.99227e+08	7.45043e+07	1773135029	1165212468	1.08115e+08	1267144517	7.68511e+08	3953979399	3693964723	1.73489e+07	1.00009e+08	3082419400	5.44749e+06	3.43407e+07	9.80012e+08	1.30846e+08	1.92309e+08	2467055083	5.57514e+06	3259673908	4.40098e+07
Pooled11	QC	5695811244	2808449021	5.30691e+08	3.92101e+08	12437291829	470590625	2.66659e+08	8.74143e+06	2.25151e+08	151145312	1.60178e+08	4.04108e+08	1.12747e+08	3.61453e+08	5.92919e+07	6.08164e+07	4.99849e+07	6808849530	1817141335	4.90927e+08	2841118787	2.72231e+08	1432903069	4.49988e+08	4169817763	1522689763	4892778456	3.67503e+08	1.08591e+08	1543393719	9.85742e+08	9.18137e+07	1914751327	8.16522e+08	4435986316	1772827013	2.20771e+07	5.06458e+07	3147898404	10246337	4.77434e+07	7.33895e+08	8.32103e+07	1.51149e+08	3167192320	2.34505e+06	2799755532	2.15676e+07
Pooled12	QC	6781309812	3388155023	5.75079e+08	4.21946e+08	13466846710	1382820308	3.29976e+08	1.73023e+07	5.12182e+08	2.20667e+08	2.59705e+08	6.96382e+08	1.33949e+08	5.7325e+08	1.15854e+08	9.87358e+07	8.49185e+07	9487147966	3223798328	6.26239e+08	5127627100	6.76042e+08	1623640151	8.94052e+08	4404754097	2062995054	4195351549	2.70682e+08	1.40005e+08	1970691989	1629369749	1.11783e+08	2362512618	1158883509	6031083665	5939157318	2.3171e+07	1.15001e+08	4639234833	1.46066e+07	4.36939e+07	1061736068	1.26415e+08	203634783	3586333847	6.54084e+06	3808687427	3.16602e+07
Pooled13	QC	5695267245	3482424973	6.05025e+08	4.49852e+08	11415665927	1260656295	1.15022e+08	5.18192e+06	5.60934e+08	1.92965e+08	2.23135e+08	8.05705e+08	1.71921e+08	7.74176e+08	9.57871e+07	9.07623e+07	8.03509e+07	8896746865	2410813360	4.70667e+08	4192669625	5.16439e+08	9.82545e+08	5.75253e+08	3759045533	1617044881	3568323228	2.83373e+08	125689312	1952234368	1122768790	8.38943e+07	2395907412	1193257385	5203331701	4585973349	2.47593e+07	9.8846e+07	3657852878	1.13438e+07	3.3742e+07	1073277505	1.11586e+08	2.16052e+08	3425777687	4.22227e+06	3591758039	3.49177e+07
Pooled14	QC	5466813195	3655351184	7.84752e+08	7.10912e+08	11805356405	8.29943e+08	4.84292e+08	1.26459e+07	6.89712e+08	2.05351e+08	2.15611e+08	8.34376e+08	1.92021e+08	9.76545e+08	1.01903e+08	1.14578e+08	8.47821e+07	8996221600	2250783938	5.08177e+08	4863721866	6.44911e+08	1624563119	6.02857e+08	3671755911	1512002233	3331376426	2.17575e+08	9.22555e+07	2052836760	1163617181	9.30207e+07	2549089733	1283283589	5691397537	5157468104	2.44424e+07	1.14577e+08	4205234437	7.31795e+06	4.29269e+07	1125375065	1.21309e+08	2.19913e+08	3829884025	8.12778e+06	3995944268	4.78972e+07
Pooled15	QC	5615879943	4238151324	6.20669e+08	4.40484e+08	14048136466	2.86066e+08	1.33462e+08	2.57973e+07	1.75798e+08	1.99954e+08	9.57308e+07	6.73901e+08	1.19847e+08	5.34365e+08	9.89674e+07	1.35129e+08	7.91593e+07	8767836120	4470243236	5.77581e+08	4931511632	2.94305e+08	1154447737	5.93538e+08	4374113579	1875645545	3889795309	4.15626e+08	1.56168e+08	2285322469	1161433938	9.06531e+07	2176128120	1137088788	6240702089	11347639852	1.29375e+07	1.17238e+08	5907644531	5.9013e+06	5.85561e+07	1056349900	120300118	2.29059e+08	4213008770	5.91458e+06	4596376159	3.82479e+07
Pooled2	QC	3733025219	3916279709	6.63182e+08	4.01945e+08	8975767940	4.58032e+08	375263004	9.14397e+06	4.79972e+08	150611464	4.6426e+08	1105710978	367349958	1037315492	7.70781e+07	8.48598e+07	7.15513e+07	6311431276	2511710080	4.57048e+08	4009609397	3.67933e+08	8.23683e+08	3.40446e+08	3344923854	2258343775	5299689461	3121066842	7.64448e+07	1589301427	6.89422e+08	7.11821e+07	762366698	4.91525e+08	4461846236	3958737372	1.4569e+07	6.5597e+07	5387216363	5.59901e+06	2.62934e+07	596864157	4.92527e+07	1.28218e+08	3391471462	4.55518e+06	2578503914	4.26357e+07
Pooled3	QC	9191719683	6357072923	1294141360	9.83314e+08	20088634654	791018075	4.35024e+08	2.67132e+07	9.5714e+08	3.92123e+08	1193005028	1888762500	6.24428e+08	1189866458	1.44347e+08	124585491	1.02229e+08	14769807386	4210565160	6.55405e+08	6192435466	2.94449e+08	2388516526	1031373446	7031486120	3950562782	8749419589	1417948764	1.72271e+08	2947573143	1575639688	1.50395e+08	2927899464	1259543829	6291845681	4899660563	5.55297e+07	314747383	3914139458	1.31545e+07	4.43171e+07	1443196927	1.83406e+08	3.1543e+08	4150142151	8.45505e+06	4865952064	4.85946e+07
Pooled4	QC	8414994957	7060520228	1364055334	9.36965e+08	17475005355	1224720272	5.6243e+08	2.36257e+07	8.69903e+08	3.73719e+08	2060516550	2663672327	1028436026	1842738304	1.60211e+08	1.28702e+08	1.69849e+08	8232737251	3747788317	7.82357e+08	7228158639	6.44416e+08	1111896414	5.09617e+08	4809853568	2526427633	5166421595	9.82237e+08	8.40082e+07	2113513871	6.60184e+08	1.34508e+08	9.77449e+08	6.93345e+08	5825198391	4086153855	2.01702e+07	2.701e+08	12506078108	6.36351e+06	6.23167e+07	839752323	6.84928e+07	2.45686e+08	9121915323	8.71006e+06	8088354866	6.96511e+07
Pooled5	QC	7409187330	5796485972	1775631632	1704901339	18783737476	9.80645e+08	6.30228e+08	2.18209e+07	1105300682	4.96042e+08	1560879541	1799643806	7.26799e+08	2414961365	2.01417e+08	1.61045e+08	1.60482e+06	2.36243e+06	5354780144	8.74281e+08	7135086843	6.1457e+08	2158563428	887666818	5698977267	3132012395	7042691316	1251559582	1.55574e+08	3113445584	1644130100	1.54591e+08	2934119801	1432229629	6650859057	5233345392	2.4389e+07	5.15327e+08	5465090779	1.28342e+07	5.70423e+07	1414461255	1.97499e+08	3.43938e+08	6086333995	1.80123e+07	5459615630	9.61725e+07
Pooled6	QC	7226370398	6003960178	1042749140	8.35527e+08	16791834581	845300349	5.96995e+08	2.96548e+07	1196825049	4.897e+08	1365915046	1899286221	6.90447e+08	2386839202	1.88942e+08	1.67567e+08	1.21983e+08	13193177964	3068578551	8.56331e+08	7738408178	5.67906e+08	1949350837	8.82856e+08	5336000726	2820844845	5849061585	1067662409	2.36382e+08	2920093991	1732172256	2.66152e+08	2523041460	1361417833	6261205683	4973620165	4.46095e+07	4.84354e+08	5363092585	6.60521e+06	4.88619e+07	1344364998	2.0789e+08	333794456	4470141918	1.85195e+07	5338302037	1.06832e+08
Pooled7	QC	5026520172	3093965123	7.42015e+08	7.80549e+08	11043934956	5.80312e+08	3.03937e+08	5.33685e+06	545224212	1.75665e+08	4.92433e+08	6.97742e+08	1.43597e+08	595030650	6.30591e+07	6.38922e+07	5.24563e+07	8286185153	3027347835	4.09296e+08	3507990041	2.48784e+08	1540565183	5.42441e+08	3876747660	1478606504	2921350316	2.90322e+08	1.06139e+08	1544150954	1027447183	8.69979e+07	1132791564	6.55282e+08	3881125502	4512170374	1.23242e+07	5.93463e+07	2752351976	5.09149e+06	3.65472e+07	9.33114e+08	8.06298e+07	1.57137e+08	2505955960	3.37549e+07	2917315634	2.44777e+07
Pooled8	QC	4501735493	3095197400	8.29443e+08	9.19283e+08	9794833895	724228888	4.26075e+08	9.34402e+06	7.03113e+08	1.89353e+08	6.14196e+08	7.03961e+08	2.2038e+08	848239758	7.40332e+07	7.25715e+07	6.44686e+07	6937287889	1892805620	4.29363e+08	3891226299	3.95435e+08	1471907857	5.51002e+08	3450900857	1283874606	2457645478	2.25123e+08	9.6331e+07	1170066058	7.11323e+08	1.53871e+08	1173698611	705926803	3723973756	4188871255	1.65998e+07	6.58381e+07	2382520104	5.08594e+06	3.13527e+07	9.72186e+08	1.01163e+08	1.66439e+08	2804970056	4.28404e+06	3000301826	3.40341e+07
Pooled9	QC	4374580588	3304089261	8.02766e+08	9.67781e+08	9613744788	6.94451e+08	4.27313e+08	1.26384e+07	799401471	197868246	6.74577e+08	7.11233e+08	2.23825e+08	1003458242	1.04406e+08	7.19271e+07	6.09284e+07	7173737923	1823813171	4.06808e+08	3492393486	3.93385e+08	1439773921	512233455	3308909016	1169466596	2230837673	2.82252e+08	1.07364e+08	1668970832	9.27816e+08	9.40181e+07	1158910173	6.91973e+08	3586850813	3216025662	1.35978e+07	6.77228e+07	2373482955	4.84217e+06	3.41151e+07	9.30354e+08	9.58469e+07	1.60214e+08	2319252118	5.9163e+06	3118569097	3.75625e+07
[truncated: 41 more columns]
